# Supplementary material for: Evaluating large language models in pediatric fever management: a two-layer study
Source: Front Digit Health. 2025 Sep 3;7:1610671. doi: 10.3389/fdgth.2025.1610671 (PMC12441047; doi:10.3389/fdgth.2025.1610671)
Supplement: Supplementary file 1 [file Table1.xlsx]

## Sheet: Sheet1
Supplementary Material 1: Model Stability Assessment Score，evaluated by five researchers.
Questions	Models	1001	1002	1003	1004	1005
1	ChatGPT3.5	9	9	10	10	10
	ChatGPT4.0	9	10	9	10	10
	YouChat	10	9	10	9	9
	Perplexity	9	8	9	10	8
2	ChatGPT3.5	10	10	9	9	10
	ChatGPT4.0	9	9	9	9	10
	YouChat	9	9	10	10	9
	Perplexity	10	10	10	10	10
3	ChatGPT3.5	9	10	10	10	9
	ChatGPT4.0	10	8	9	10	9
	YouChat	9	9	9	9	10
	Perplexity	10	9	9	9	10
4	ChatGPT3.5	8	9	10	9	10
	ChatGPT4.0	10	9	9	10	10
	YouChat	9	8	8	9	9
	Perplexity	10	10	8	10	9
5	ChatGPT3.5	8	10	9	10	9
	ChatGPT4.0	9	9	9	10	10
	YouChat	9	9	9	9	9
	Perplexity	9	9	9	10	10
6	ChatGPT3.5	9	9	10	9	10
	ChatGPT4.0	10	10	9	9	10
	YouChat	10	9	9	10	9
	Perplexity	9	10	10	10	10
7	ChatGPT3.5	10	10	8	10	9
	ChatGPT4.0	9	9	9	9	9
	YouChat	9	9	9	9	10
	Perplexity	10	9	9	9	10
8	ChatGPT3.5	10	9	9	10	10
	ChatGPT4.0	9	10	10	9	9
	YouChat	9	9	10	8	9
	Perplexity	9	10	9	8	9
9	ChatGPT3.5	9	9	10	9	10
	ChatGPT4.0	10	9	9	9	9
	YouChat	9	10	9	9	8
	Perplexity	10	10	10	9	8
10	ChatGPT3.5	9	10	10	10	9
	ChatGPT4.0	8	10	9	9	9
	YouChat	10	9	9	9	9
	Perplexity	8	9	9	10	9
11	ChatGPT3.5	10	9	9	8	10
	ChatGPT4.0	9	10	10	9	9
	YouChat	9	9	9	9	9
	Perplexity	9	10	10	9	10
12	ChatGPT3.5	10	10	9	9	9
	ChatGPT4.0	8	10	8	10	10
	YouChat	9	9	10	10	9
	Perplexity	9	10	8	9	10
13	ChatGPT3.5	9	9	9	10	10
	ChatGPT4.0	9	9	10	9	10
	YouChat	9	10	9	9	9
	Perplexity	9	10	10	10	10
14	ChatGPT3.5	9	10	9	10	9
	ChatGPT4.0	10	9	9	9	9
	YouChat	9	9	10	9	10
	Perplexity	10	9	10	9	10
15	ChatGPT3.5	10	10	10	9	10
	ChatGPT4.0	9	9	10	10	9
	YouChat	9	8	9	9	9
	Perplexity	10	8	9	10	9
16	ChatGPT3.5	10	9	9	9	10
	ChatGPT4.0	8	9	10	8	9
	YouChat	9	9	9	10	8
	Perplexity	9	9	10	8	8
17	ChatGPT3.5	9	10	10	10	9
	ChatGPT4.0	9	9	10	9	9
	YouChat	8	9	9	9	9
	Perplexity	10	10	10	9	9
18	ChatGPT3.5	10	8	9	10	10
	ChatGPT4.0	9	9	9	8	9
	YouChat	9	9	10	9	9
	Perplexity	9	9	10	9	10
19	ChatGPT3.5	9	9	10	9	8
	ChatGPT4.0	10	10	9	9	9
	YouChat	9	10	9	9	9
	Perplexity	10	9	9	9	9
20	ChatGPT3.5	10	10	10	9	9
	ChatGPT4.0	9	9	9	10	10
	YouChat	9	9	8	9	10
	Perplexity	9	10	8	10	9
21	ChatGPT3.5	9	10	9	10	10
	ChatGPT4.0	10	9	9	9	9
	YouChat	9	9	9	9	9
	Perplexity	10	9	9	10	10
22	ChatGPT3.5	9	9	10	10	9
	ChatGPT4.0	9	10	9	8	10
	YouChat	10	9	9	9	9
	Perplexity	10	10	10	9	10
23	ChatGPT3.5	10	9	9	9	9
	ChatGPT4.0	10	8	9	9	8
	YouChat	9	10	10	8	10
	Perplexity	9	8	9	10	8
24	ChatGPT3.5	9	10	10	10	10
	ChatGPT4.0	10	9	9	9	9
	YouChat	9	9	9	10	9
	Perplexity	10	9	10	9	9
25	ChatGPT3.5	10	10	9	9	10
	ChatGPT4.0	10	8	10	9	8
	YouChat	9	9	9	10	9
	Perplexity	10	9	10	10	9
26	ChatGPT3.5	9	9	8	10	9
	ChatGPT4.0	9	9	10	9	9
	YouChat	10	9	9	9	9
	Perplexity	10	9	10	9	9
27	ChatGPT3.5	10	9	8	10	9
	ChatGPT4.0	9	10	9	9	10
	YouChat	9	9	9	8	9
	Perplexity	9	10	9	8	10
28	ChatGPT3.5	10	10	9	9	10
	ChatGPT4.0	9	9	10	9	9
	YouChat	8	9	10	9	9
	Perplexity	8	10	9	9	10
29	ChatGPT3.5	9	10	10	10	10
	ChatGPT4.0	9	8	9	9	8
	YouChat	9	9	10	9	9
	Perplexity	9	9	9	10	9
30	ChatGPT3.5	10	9	9	8	9
	ChatGPT4.0	9	9	9	9	9
	YouChat	9	8	10	9	8
	Perplexity	10	10	10	9	10
